# Supplementary material for: Structural basis of lysophosphatidylserine receptor GPR174 ligand recognition and activation
Source: Nat Commun. 2023 Feb 23;14:1012. doi: 10.1038/s41467-023-36575-0 (PMC9950150; doi:10.1038/s41467-023-36575-0)
Supplement: Supplementary file 4 — Source Data [file 41467_2023_36575_MOESM4_ESM.xlsx]

## Sheet: Protein purification
GPR174 receptor-Gs size column
Sup Fig. 1b

## Sheet: Functional assay bar
Fig.2d		Surface expression (%WT MFI)
		Exp #1	Exp #2	Exp #3	Exp #4
	WT (1:1)	0	0	0	0
	WT (1:2.5)	0.326	0.26	0.081	-0.294
	WT (1:5)	0.391	0.295	-0.063	-0.055
	WT (1:10)	-0.006	0.487	0.38	0.194
	WT (1:20)	0.033	0.246	0.172	0.556
	Y221.35A	NA	NA	NA	NA
	Y261.39A	-0.882	-0.953	-0.815	-0.198
	R752.60A	NA	NA	NA	NA
	Y792.64A		-0.451	-0.308	0.16
	Y792.64F		-0.59	-0.273	0.205
	K983.32A	NA	NA	NA	NA
	Y1033.37A	NA	NA		NA
	Y1033.37F	NA	NA		NA
	F1524.60A	-0.402	-0.599	-1.131	-0.765
	R1564.64A	NA	NA	NA	NA
	F2546.59A	-0.247	-0.26	-0.11	-0.021
	H2747.35x34A	NA	NA		NA
Sup Fig. 7a		Surface expression (%WT MFI)
		Exp #1	Exp #2	Exp #3	Exp #4	Exp #5
	WT (1:1)	100	100	100	100	100
	WT (1:2.5)	57.08	64.95	52.5	59.86
	WT (1:5)	38.69	51.27	38.2	39.81
	WT (1:10)	19.99	35.74	20.29	23.83
	WT (1:20)	10.36	17.42	11.47	11.96
	Y221.35A	84.52	76.63	83.96		131.02
	Y261.39A	16.13	17.93	14.3		32.1
	R752.60A	40.95	53.49	36.91		80.37
	Y792.64A	17.11	20.85	15.12		28.93
	Y792.64F	14.21	20.06	10.28		27.94
	K983.32A	69.52	71.74	59.44		106.56
	Y1033.37A	1.02	0.91		1.21	3.09
	Y1033.37F	1.22	1.27		1.36	2.08
	F1524.60A	19.35	30.41	15.46		27.55
	R1564.64A	81.12	85.08	81.41		141.44
	F2546.59A	27.63	38.73	25.26	34.95	56.5
	H2747.35x34A	1.33	1.78		1.09	2.1

## Sheet: Functional assay curve
Sup Fig. 7b
		WT (1:1)				WT (1:2.5)				WT (1:5)				WT (1:10)				WT (1:20)				Y221.35A				Y261.39A				R752.60A				Y792.64A				Y792.64F				K983.32A				Y1033.37A
		Exp #1	Exp #2	Exp #3	Exp #4	Exp #1	Exp #2	Exp #3	Exp #4	Exp #1	Exp #2	Exp #3	Exp #4	Exp #1	Exp #2	Exp #3	Exp #4	Exp #1	Exp #2	Exp #3	Exp #4	Exp #1	Exp #2	Exp #3	Exp #4	Exp #1	Exp #2	Exp #3	Exp #4	Exp #1	Exp #2	Exp #3	Exp #4	Exp #1	Exp #2	Exp #3	Exp #4	Exp #1	Exp #2	Exp #3	Exp #4	Exp #1	Exp #2	Exp #3	Exp #4	Exp #1	Exp #2	Exp #3	Exp #4
	Vehicle	1	1	1	1	1	1	1	1	1	1	1	1	1	1	1	1	1	1	1	1	1	1	1	1	1	1	1	1	1	1	1	1	-	1	1	1	-	1	1	1	1	1	1	1	1	1	-	1
Log [LysoPS (M)]	-8.5	1.089	1.053	1.02	0.986	1.104	1.062	1	0.999	1.092	1.085	1	1.008	1.061	1.105	1.021	0.999	0.995	1.063	1.038	1.02	0.973	1.031	0.966	0.98	0.977	0.968	0.963	0.989	0.939	0.976	0.955	0.936	-	1.007	0.952	0.986	-	0.972	1.003	0.998	0.927	1.029	0.942	0.957	0.986	1.011	-	0.992
	-8	1.181	1.11	1.057	1.018	1.204	1.138	1.064	1.016	1.193	1.15	1.061	1.022	1.112	1.234	1.134	1.042	1.03	1.21	1.097	1.088	0.952	1.023	0.952	0.96	0.981	0.986	1.002	0.988	0.94	0.982	0.939	0.933	-	1.021	1.009	1.005	-	1.032	1.012	1.008	0.908	1.026	0.952	0.973	0.982	0.975	-	1.033
	-7.5	1.282	1.195	1.124	1.042	1.309	1.207	1.151	1.026	1.334	1.257	1.103	1.066	1.213	1.338	1.234	1.102	1.09	1.293	1.241	1.141	0.958	1.003	0.975	0.95	0.994	1.002	0.99	0.994	0.932	0.942	0.941	0.932	-	1.118	1.011	1.072	-	1.024	1.123	1.113	0.929	0.987	0.915	0.947	0.975	0.938	-	1.003
	-7	1.332	1.25	1.159	1.094	1.366	1.26	1.186	1.085	1.38	1.323	1.191	1.116	1.222	1.383	1.299	1.156	1.069	1.37	1.276	1.221	0.956	1.018	0.984	0.972	1.062	1.062	1.031	1.078	0.917	0.972	0.946	0.92	-	1.311	1.184	1.29	-	1.173	1.249	1.283	0.899	0.936	0.949	0.995	0.985	0.944	-	0.996
	-6.5	1.383	1.268	1.194	1.1	1.425	1.286	1.213	1.101	1.429	1.342	1.178	1.151	1.235	1.468	1.399	1.193	1.095	1.445	1.363	1.232	0.957	1.017	0.974	0.995	1.254	1.234	1.151	1.348	0.929	0.925	0.926	0.933	-	1.514	1.361	1.465	-	1.365	1.389	1.447	0.932	0.96	0.918	0.975	0.933	0.97	-	0.959
	-6	1.438	1.342	1.219	1.121	1.48	1.328	1.287	1.128	1.482	1.404	1.277	1.179	1.315	1.513	1.424	1.227	1.175	1.493	1.399	1.243	1.041	1.092	1.065	1.02	1.473	1.567	1.333	1.705	0.962	0.987	0.92	0.944	-	1.759	1.524	1.625	-	1.538	1.551	1.558	0.94	0.991	0.987	0.954	0.957	1.007	-	0.97
[truncated: 20 more columns]
